# Supplementary material for: AARS2 ameliorates myocardial ischemia via fine-tuning PKM2-mediated metabolism
Source: eLife. 2025 May 15;13:RP99670. doi: 10.7554/eLife.99670 (PMC12080999; doi:10.7554/eLife.99670)
Supplement: Figure 1—source data 2. [file elife-99670-fig1-data2.zip]

Archive with 7 entries (4 files):
- -Figure 1-source data 2. Original files for western blot analysis displayed in Figure 1A and 1D/
- -Figure 1-source data 2. Original files for western blot analysis displayed in Figure 1A and 1D/Figure 1A/
- -Figure 1-source data 2. Original files for western blot analysis displayed in Figure 1A and 1D/Figure 1A/AARS2.tif
- -Figure 1-source data 2. Original files for western blot analysis displayed in Figure 1A and 1D/Figure 1A/GAPDH.tif
- -Figure 1-source data 2. Original files for western blot analysis displayed in Figure 1A and 1D/Figure 1D/
- -Figure 1-source data 2. Original files for western blot analysis displayed in Figure 1A and 1D/Figure 1D/AARS2.tif
- -Figure 1-source data 2. Original files for western blot analysis displayed in Figure 1A and 1D/Figure 1D/Tubulin.tif
