# Supplementary material for: AARS2 ameliorates myocardial ischemia via fine-tuning PKM2-mediated metabolism
Source: eLife. 2025 May 15;13:RP99670. doi: 10.7554/eLife.99670 (PMC12080999; doi:10.7554/eLife.99670)
Supplement: Figure 2—source data 1. [file elife-99670-fig2-data1.zip]

Archive with 1 entries (1 files):
- Figure 2-source data 1. PDF file containing original western blots for Figure 2B.pdf
