# Supplementary material for: AARS2 ameliorates myocardial ischemia via fine-tuning PKM2-mediated metabolism
Source: eLife. 2025 May 15;13:RP99670. doi: 10.7554/eLife.99670 (PMC12080999; doi:10.7554/eLife.99670)
Supplement: Figure 2—source data 2. [file elife-99670-fig2-data2.zip]

Archive with 6 entries (4 files):
- -Figure 2-source data 2. Original files for western blot analysis displayed in Figure 2B/
- -Figure 2-source data 2. Original files for western blot analysis displayed in Figure 2B/Figure 2B/
- -Figure 2-source data 2. Original files for western blot analysis displayed in Figure 2B/Figure 2B/AARS2.tif
- -Figure 2-source data 2. Original files for western blot analysis displayed in Figure 2B/Figure 2B/Actin.tif
- -Figure 2-source data 2. Original files for western blot analysis displayed in Figure 2B/Figure 2B/Bax.tif
- -Figure 2-source data 2. Original files for western blot analysis displayed in Figure 2B/Figure 2B/Bcl-2.tif
