# Supplementary material for: AARS2 ameliorates myocardial ischemia via fine-tuning PKM2-mediated metabolism
Source: eLife. 2025 May 15;13:RP99670. doi: 10.7554/eLife.99670 (PMC12080999; doi:10.7554/eLife.99670)
Supplement: Figure 3—source data 2. [file elife-99670-fig3-data2.zip]

Archive with 4 entries (2 files):
- -Figure 3-source data 2. Original files for western blot analysis displayed in/
- -Figure 3-source data 2. Original files for western blot analysis displayed in/Figure 3B/
- -Figure 3-source data 2. Original files for western blot analysis displayed in/Figure 3B/AARS2.tif
- -Figure 3-source data 2. Original files for western blot analysis displayed in/Figure 3B/Actin.tif
