# Supplementary material for: AARS2 ameliorates myocardial ischemia via fine-tuning PKM2-mediated metabolism
Source: eLife. 2025 May 15;13:RP99670. doi: 10.7554/eLife.99670 (PMC12080999; doi:10.7554/eLife.99670)
Supplement: Figure 3—figure supplement 1—source data 2. [file elife-99670-fig3-figsupp1-data2.zip]

Archive with 11 entries (8 files):
- Figure 3–figure supplement 1-source data 2. Original files for western blot analysis displayed in/
- Figure 3–figure supplement 1-source data 2. Original files for western blot analysis displayed in/Figure 3–figure supplement 1A/
- Figure 3–figure supplement 1-source data 2. Original files for western blot analysis displayed in/Figure 3–figure supplement 1A/AARS2-2.tif
- Figure 3–figure supplement 1-source data 2. Original files for western blot analysis displayed in/Figure 3–figure supplement 1A/AARS2-Cre.tif
- Figure 3–figure supplement 1-source data 2. Original files for western blot analysis displayed in/Figure 3–figure supplement 1B/
- Figure 3–figure supplement 1-source data 2. Original files for western blot analysis displayed in/Figure 3–figure supplement 1B/AARS2-1.tif
- Figure 3–figure supplement 1-source data 2. Original files for western blot analysis displayed in/Figure 3–figure supplement 1B/AARS2-2.tif
- Figure 3–figure supplement 1-source data 2. Original files for western blot analysis displayed in/Figure 3–figure supplement 1B/AARS2-3.tif
- Figure 3–figure supplement 1-source data 2. Original files for western blot analysis displayed in/Figure 3–figure supplement 1B/actin-1.tif
- Figure 3–figure supplement 1-source data 2. Original files for western blot analysis displayed in/Figure 3–figure supplement 1B/actin-2.tif
- Figure 3–figure supplement 1-source data 2. Original files for western blot analysis displayed in/Figure 3–figure supplement 1B/actin-3.tif
