# Supplementary material for: AARS2 ameliorates myocardial ischemia via fine-tuning PKM2-mediated metabolism
Source: eLife. 2025 May 15;13:RP99670. doi: 10.7554/eLife.99670 (PMC12080999; doi:10.7554/eLife.99670)
Supplement: Figure 4—source data 2. [file elife-99670-fig4-data2.zip]

Archive with 11 entries (8 files):
- Figure 4-source data 2. Original files for western blot analysis displayed in Figure 4B and 4E/
- Figure 4-source data 2. Original files for western blot analysis displayed in Figure 4B and 4E/Figure 4B/
- Figure 4-source data 2. Original files for western blot analysis displayed in Figure 4B and 4E/Figure 4B/AARS2.tif
- Figure 4-source data 2. Original files for western blot analysis displayed in Figure 4B and 4E/Figure 4B/BAX.png
- Figure 4-source data 2. Original files for western blot analysis displayed in Figure 4B and 4E/Figure 4B/Bcl-2.tif
- Figure 4-source data 2. Original files for western blot analysis displayed in Figure 4B and 4E/Figure 4B/Tubulin.tif
- Figure 4-source data 2. Original files for western blot analysis displayed in Figure 4B and 4E/Figure 4E/
- Figure 4-source data 2. Original files for western blot analysis displayed in Figure 4B and 4E/Figure 4E/AARS2.tif
- Figure 4-source data 2. Original files for western blot analysis displayed in Figure 4B and 4E/Figure 4E/BAX.tif
- Figure 4-source data 2. Original files for western blot analysis displayed in Figure 4B and 4E/Figure 4E/BCL-2 (2).tif
- Figure 4-source data 2. Original files for western blot analysis displayed in Figure 4B and 4E/Figure 4E/Tubulin (2).tif
