# Supplementary material for: AARS2 ameliorates myocardial ischemia via fine-tuning PKM2-mediated metabolism
Source: eLife. 2025 May 15;13:RP99670. doi: 10.7554/eLife.99670 (PMC12080999; doi:10.7554/eLife.99670)
Supplement: Figure 6—source data 2. [file elife-99670-fig6-data2.zip]

Archive with 28 entries (20 files):
- Figure 6-source data 2. Original files for western blot analysis displayed in Figure 6B-6G and 6K/
- Figure 6-source data 2. Original files for western blot analysis displayed in Figure 6B-6G and 6K/Figure 6B/
- Figure 6-source data 2. Original files for western blot analysis displayed in Figure 6B-6G and 6K/Figure 6B/AARS2.tif
- Figure 6-source data 2. Original files for western blot analysis displayed in Figure 6B-6G and 6K/Figure 6B/actin.tif
- Figure 6-source data 2. Original files for western blot analysis displayed in Figure 6B-6G and 6K/Figure 6B/LDHA.tif
- Figure 6-source data 2. Original files for western blot analysis displayed in Figure 6B-6G and 6K/Figure 6B/PDK4.tif
- Figure 6-source data 2. Original files for western blot analysis displayed in Figure 6B-6G and 6K/Figure 6C/
- Figure 6-source data 2. Original files for western blot analysis displayed in Figure 6B-6G and 6K/Figure 6C/AARS2-PKM1.tif
- Figure 6-source data 2. Original files for western blot analysis displayed in Figure 6B-6G and 6K/Figure 6C/actin.tif
- Figure 6-source data 2. Original files for western blot analysis displayed in Figure 6B-6G and 6K/Figure 6D/
- Figure 6-source data 2. Original files for western blot analysis displayed in Figure 6B-6G and 6K/Figure 6D/AARS2.tif
- Figure 6-source data 2. Original files for western blot analysis displayed in Figure 6B-6G and 6K/Figure 6D/actin.tif
- Figure 6-source data 2. Original files for western blot analysis displayed in Figure 6B-6G and 6K/Figure 6D/PKM2.tif
- Figure 6-source data 2. Original files for western blot analysis displayed in Figure 6B-6G and 6K/Figure 6E/
- Figure 6-source data 2. Original files for western blot analysis displayed in Figure 6B-6G and 6K/Figure 6E/AARS2.tif
- Figure 6-source data 2. Original files for western blot analysis displayed in Figure 6B-6G and 6K/Figure 6E/actin.tif
- Figure 6-source data 2. Original files for western blot analysis displayed in Figure 6B-6G and 6K/Figure 6E/PKM2.tif
- Figure 6-source data 2. Original files for western blot analysis displayed in Figure 6B-6G and 6K/Figure 6F/
- Figure 6-source data 2. Original files for western blot analysis displayed in Figure 6B-6G and 6K/Figure 6F/AARS2.tif
- Figure 6-source data 2. Original files for western blot analysis displayed in Figure 6B-6G and 6K/Figure 6F/actin.tif
- Figure 6-source data 2. Original files for western blot analysis displayed in Figure 6B-6G and 6K/Figure 6F/PKM2.tif
- Figure 6-source data 2. Original files for western blot analysis displayed in Figure 6B-6G and 6K/Figure 6G/
- Figure 6-source data 2. Original files for western blot analysis displayed in Figure 6B-6G and 6K/Figure 6G/actin.tif
- Figure 6-source data 2. Original files for western blot analysis displayed in Figure 6B-6G and 6K/Figure 6G/PKM2.tif
- Figure 6-source data 2. Original files for western blot analysis displayed in Figure 6B-6G and 6K/Figure 6K/
- Figure 6-source data 2. Original files for western blot analysis displayed in Figure 6B-6G and 6K/Figure 6K/AARS2.tif
- Figure 6-source data 2. Original files for western blot analysis displayed in Figure 6B-6G and 6K/Figure 6K/GAPDH.tif
- Figure 6-source data 2. Original files for western blot analysis displayed in Figure 6B-6G and 6K/Figure 6K/PKM2.tif
